# Supplementary material for: Community-Metabolome Correlations of Gut Microbiota from Child-Turcotte-Pugh of A and B Patients
Source: Front Microbiol. 2016 Nov 16;7:1856. doi: 10.3389/fmicb.2016.01856 (PMC5110571; doi:10.3389/fmicb.2016.01856)
Supplement: TABLE S1 — Characteristics of the 51 metabolites identified differentially between cirrhotic patients and the normal. [file Table_1.XLSX]

## Sheet: sheet1
				NM			AP					BP
Time (s)	Name	VIP	Fisher Ratio	NM1	NM2	NM3	AP1	AP2	AP3	AP4	AP5	BP1	BP2	BP3	BP4	BP5
354.931	3,6-dioxa-2,7-disilaoctane	2.20518	0.56661	1.95106e+07	2.39395e+07	1.34336e+07	2.47133e+07	2.79502e+07	1.6516e+07	19215416	1.74486e+07	3.79484e+07	2.68247e+07	3.23867e+07	5.07853e+07	3.32317e+07
433.619	lactic acid	2.14944	0.73096	3.42201e+06	4.32962e+06	1.72871e+07	2.89448e+06	3.96043e+06	3.46773e+06	5.05779e+06	4.23215e+06	6.86168e+07	5.36055e+06	3.69888e+07	4.20854e+06	85160911
570.4	butanoic acid	1.48475	0.63319	314013	164013	4.65539e+06	1.97792e+06	33549169	35349169	99858.8	4.07396e+06	9.34789e+06	2.02252e+06	5.68534e+06	5.98253e+06	7.70492e+06
674.942	pentanoic acid	2.18706	0.59744	102140	82139.7	3.18376e+06	290332	4.36707e+07	4.16707e+07	4.60707e+07	702608	6.45878e+06	326446	3.39275e+06	4.95368e+06	1.62217e+06
785.019	glycine	4.01483	1.2163	5.49619e+06	4.7203e+06	1.90524e+06	120666540	5.51656e+06	5.35924e+06	1.01713e+07	3.90306e+07	1.17335e+07	8.08287e+07	4.62813e+07	7.3148e+07	3.75088e+06
803.181	succinic acid	5.87961	0.58149	1.26886e+07	9.64748e+06	1.10184e+06	2.80797e+06	6.33862e+06	1.04072e+07	1.00283e+07	103773418	6.23037e+07	1.5381e+07	3.88425e+07	130114160	273036408
816.287	silane, dimethyldi(2-nitrophenoxy)	1.66664	0.095569	939841	6.63961e+06	2.0259e+06	464547	1.99633e+07	3.92211e+06	9.66607e+06	1.80191e+07	8.54276e+06	6.39444e+06	7.46874e+06	7.64605e+06	3.11653e+06
892.813	4-hydroxybutyrate	1.55048	0.91531	61332.8	118656	1.43136e+06	2.19542e+06	365841	403069	503069	826053	1.33157e+07	3.61195e+07	2.47178e+07	1.9159e+06	5.19176e+06
1098.05	carboxylate	2.20691	0.2817	535967	565967	4.48994e+06	6.14929e+06	6.54929e+06	23426	489747	1.16587e+07	113876	3.4516e+07	1.73151e+07	5.59733e+07	7.8384e+06
1121.35	4-aminobutyric acid	1.65891	0.41396	181334	667143	5.22824e+06	9.43505e+06	2.07007e+06	687119	1.22198e+06	3.51686e+06	1.33616e+06	1.22635e+07	6.79998e+06	5.4723e+07	609776
1260.83	5-aminovaleric acid	1.25316	1.0673	62843.4	331013	8.00211e+06	3.0123e+06	11217054	73212.7	625850	1.18729e+07	636513	9.1699e+06	4.90334e+06	2.63187e+07	7760.11
1278.01	3-hydroxyphenylacetic acid	1.13992	0.15959	339042	405269	23756.8	2.29108e+06	162344	292983	618353	233438	126557	485335	306086	20155172	2.30108e+06
1372.27	fumaric acid	1.04199	1.8176	66264	66264	264938	6.02855e+06	5.02855e+06	7.02855e+06	2.19653e+06	326274	201248	221248	211388	2.31786e+06	212726
1400.78	putrescine	1.38542	0.65128	608169	3.66702e+06	4.31461e+07	5.19614e+07	33592801	344818	3.59432e+06	3.49168e+07	7.71126e+06	26952493	1.7332e+07	3.74527e+07	3.629e+06
1526.42	cadaverine	1.92421	1.3348	469310	881112	996714	5.32359e+06	4.33865e+06	179558	172467	4.62661e+07	2.16495e+06	8.42668e+06	5.29595e+06	2.71484e+07	1.202e+06
1621.08	tyramine	2.39641	0.31417	134713	292625	186178	4.33015e+06	267342	4.31015e+06	4.41015e+06	3.52959e+06	2.79612e+06	2.49612e+06	2.64625e+06	2.74573e+07	4.23015e+06
1639.15	xylitol	1.13653	0.61553	13494.1	267714	107714	1.81508e+07	251620	168794	15354.7	17869.7	474781	1.35174e+06	913401	145144	1.90508e+07
1660.59	hydrocinnamic acid	1.75941	1.5574	24759.2	25759.2	23759.2	6.13133e+06	255996	109886	291976	7.23487e+06	73526.4	4.89872e+07	2.45305e+07	1.69383e+07	6.33133e+06
1962.63	linoleic acid	2.71407	0.56502	12339011	3.99404e+06	4.19404e+06	9.1895e+06	2.57139e+07	1.05561e+07	114606546	2.10114e+07	7.38054e+06	1.28272e+07	1.0104e+07	5.68516e+06	1.87863e+06
2177.71	sebacic acid	1.90359	0.073117	2.67925e+06	2.22117e+06	4.9121e+06	7.84817e+06	1.50558e+07	1.13091e+06	5.139e+07	1.01287e+07	576031	8.66678e+06	4.62154e+06	6.20466e+06	245535
3143.58	cholic acid	1.1808	1.2507	32638.1	34571	29571	3042.15	3.0723e+06	31476.4	68095.9	1.53925e+07	202864	279829	241486	1.70765e+07	22010.9
342.573	thiourea	1.77394	0.22693	6.37599e+06	6.37439e+06	6.37539e+06	735775	1.90578e+06	1.13874e+06	1.13574e+06	6.78868e+06	2.67522e+06	2.66522e+06	2.67002e+06	3.0474e+06	3.04735e+06
342.707	tetralin	6.11117	1.3708	8.24249e+07	5.49248e+07	3.26983e+07	4.58264e+06	3.39713e+06	5.04983e+07	2.41068e+07	2.48068e+07	1.10208e+07	2.2735e+06	6.64694e+06	3.44991e+06	518941
452.075	hexanoic acid	3.27329	1.5288	5.4667e+07	1.48252e+06	648041	1.48212e+06	655889	1.08815e+06	4.11905e+06	533310	588589	1.09265e+06	840420	1.77986e+06	301589
487.887	Butylpentamethyldisiloxane	1.10931	0.79643	9.27041e+06	1.19863e+07	3.35121e+07	9.66255e+06	7.55003e+06	1.16876e+07	2.28593e+07	2.69099e+07	1.76053e+07	1.48852e+07	1.62451e+07	5.96649e+06	36250964
577.467	N-Methyl-L-prolinol	1.20688	5.3148	3.69708e+06	3.78056e+06	298593	101857	731516	1.32597e+06	872995	163966	1.64559e+06	249369	947282	60775.9	40775.9
580.875	heptanoic acid	1.16471	1.5647	6.70152e+06	72533.8	68547.8	137659	46771.2	70986.4	88556.5	53522.2	64678.8	72766.4	68524.9	133487	22409.7
646.25	valine	2.15005	0.71978	2.62858e+06	1.55874e+06	4.97289e+07	2057010	1.5382e+06	3.70461e+06	8.30742e+06	3.62418e+07	6.88921e+06	1.33198e+06	4.1104e+06	1.31425e+07	2.60566e+06
727.8	2-(2-Chloroethyl)-1-methylpyrrolidine	1.56963	2.2136	5.17777e+06	6.68682e+06	6.98682e+06	7.00052e+06	2.65142e+06	4.12196e+06	4.02196e+06	156234	694236	619849	656844	6.90052e+06	6.10052e+06
765.037	isoleucine	1.87364	1.5265	936797	709269	3.58694e+07	177136	178614	912112	3.68888e+06	3.18231e+07	1.27941e+06	365036	822026	4.68253e+06	391857
776.58	phenylacetic acid	1.48831	1.9424	6.35597e+06	1.07843e+07	300570	421741	39540.5	9.56338e+06	492828	876180	78704.9	295069	186689	4.31368e+06	10587.5
835.838	uracil	1.20239	1.9022	72734.7	396123	6.42714e+06	111977	679040	53632.2	300444	476312	449456	237488	343274	119321	89588.6
943.925	glutaric Acid	1.54497	1.5689	1.41116e+07	6.7695e+06	1.70799e+06	373294	1.28681e+07	1.89375e+06	6.71232e+06	512294	1.71339e+06	441649	1.07732e+06	752315	194648
960.113	hydrocinnamic acid	2.38986	1.6089	2.16475e+07	1.42533e+07	1.08218e+07	8.28909e+06	825969	2.4056e+07	1.913e+07	1.74164e+06	3.0967e+06	1.29016e+06	2.19323e+06	2.24871e+06	230933
1109.11	oxoproline	1.29239	0.03745	4.66537e+07	7.30582e+07	5.75329e+06	7.38495e+06	5.51935e+07	1.31221e+07	8.16909e+07	1.64783e+07	7.74626e+06	1.19105e+07	9.82818e+06	8.58605e+07	6.4602e+06
1129.95	L-glutamic acid	3.89844	6.2132	1.71934e+07	3.56852e+07	2.04635e+07	29171518	25171518	3.89952e+06	1.12842e+07	1.72842e+07	1.5865e+06	4.92083e+06	3.25346e+06	1.04635e+07	3.06567e+06
1253.63	glutamic acid	3.45925	0.67706	3.62935e+07	5.51259e+07	6.58099e+06	3.40431e+06	4.8485e+07	2.00244e+07	8.83394e+06	5.41669e+06	5.71617e+06	5.92034e+06	5.81806e+06	9.99608e+06	823945
1255.76	phenylalanine	2.4283	Undefined	2.32999e+07	2.92999e+07	2.02999e+07	1.9022e+07	2.6022e+07	1.78685e+06	2.33139e+07	2.43139e+07	1.66014e+06	674716	1.16723e+06	2.6022e+07	1.8022e+07
1378.41	6-deoxy-D-glucose	1.61398	1.3755	47128.2	47128.2	7.28963e+06	372916	76243	56211.7	185696	175696	1.68103e+06	1.58103e+06	1.63084e+06	73742.8	830352
1634.42	heptadecanoic acid	1.49274	0.099112	5.137e+06	5.68226e+06	9.75099e+06	3.86801e+06	4.26174e+06	5.81724e+06	3.21976e+06	4.28806e+06	3.73323e+06	3.83323e+06	3.78303e+06	2.108e+06	2.86801e+06
1635.38	lysine	1.07942	0.89652	1.24395e+06	6.23906e+06	1.8302e+07	361211	4.92921e+06	1.23778e+07	7.07612e+06	7.60662e+06	2.84274e+06	2.37913e+06	2.61074e+06	3.77505e+06	351211
1655.3	D-galacturonic acid	1.09912	3.2524	18301.9	34347.3	6.51812e+06	83341.8	192469	64668.2	203003	94232.3	1.76771e+06	166132	966725	111714	101714
1669.79	heptadecanoic acid	1.42052	4.2549	3.84672e+06	6.7987e+06	1.62186e+06	939964	563831	3.72475e+06	1.36735e+06	2.09762e+06	1.07849e+06	712254	895176	288561	929964
1685.9	hexadecanol	1.32856	2.3334	4.90253e+06	4.6931e+06	274309	45963.7	55963.7	3.01606e+06	1.72268e+06	31787.9	117968	35311.1	76441.6	53963.7	54963.7
1785.98	palmitic acid	1.01758	1.2896	2.78895e+07	30233435	4.29983e+07	3.14238e+07	3.18338e+07	2.05216e+07	49862040	3.96081e+07	2.2002e+07	3.71693e+07	2.95855e+07	1.87215e+07	1.22207e+07
2256.14	sorbitol	1.45521	1.4859	125673	114231	1.57616e+07	2.85376e+06	2.22239e+06	2.23738e+06	1.41467e+06	910972	361619	371619	366421	282854	163263
2515.34	mannitol	10.2814	1.0031	9.32795e+07	8.32795e+07	8.72795e+07	18682.4	49934.6	19609.7	292935	20506.7	135580	145580	140382	21506.7	19506.7
2581.51	maltose	1.77063	1.2979	52877	4.90613e+06	6.51385e+06	1.50345e+06	23156.7	894889	556.982	697.335	397.335	217.335	109.653	31336	103894
2734.9	coprostan	2.51027	2.6964	1.95614e+07	2.60355e+07	476713	8.95298e+06	6.95298e+06	1.04914e+07	7.25298e+06	7.25298e+06	1.05535e+06	74134.1	564543	6.15298e+06	5.45298e+06
2868.66	zymosterol	1.00595	1.2828	2.97745e+06	3.17745e+06	3.87745e+06	60626.1	72626.1	71626.1	64626.1	28326.4	17254.1	26254.1	21556.4	235473	59626.1
3039.47	deoxycholic acid	3.78276	5.7828	5.03673e+07	2.14125e+07	5.10947e+06	202113	172113	2.05088e+06	2.81787e+07	216736	2.98431e+06	2.18466e+06	2.58429e+06	4453.77	391105
